# Supplementary material for: Water-Soluble Salts Based on Benzofuroxan Derivatives—Synthesis and Biological Activity
Source: Int J Mol Sci. 2022 Nov 28;23(23):14902. doi: 10.3390/ijms232314902 (PMC9739695; doi:10.3390/ijms232314902)
Supplement: Supplementary file 1 [file ijms-23-14902-s001.zip]

Archive with 1 entries (1 files):
- ijms-2026580-supplementary.pdf
